# Supplementary material for: Methuosis Inducer SGI‐1027 Cooperates with Everolimus to Promote Apoptosis and Pyroptosis by Triggering Lysosomal Membrane Permeability in Renal Cancer
Source: Adv Sci (Weinh). 2024 Aug 9;11(38):2404693. doi: 10.1002/advs.202404693 (PMC11481186; doi:10.1002/advs.202404693)
Supplement: Supplementary file 2 — Supporting Information [file ADVS-11-2404693-s001.xlsx]

## Sheet: Sheet1
Supplementary Table1. The gene expression status in GSE242110
Group
EVER		SGI		COMB
geneNames	Status	geneNames	Status	geneNames	Status
ABAT	Up	ABCA3	Up	ABCA3	Up
ABCA3	Up	ABCA7	Up	ABCA5	Up
ABCA5	Up	ABCC3	Up	ABCA7	Up
ABTB1	Up	ABLIM2	Up	ABLIM2	Up
ACBD4	Up	ABTB1	Up	ABTB1	Up
ACCS	Up	ACBD4	Up	ACBD4	Up
ACP5	Up	ACCS	Up	ACCS	Up
ACRBP	Up	ACKR3	Up	ACKR3	Up
ADAMTS10	Up	ACP5	Up	ACP5	Up
ADAMTS13	Up	ACRBP	Up	ACRBP	Up
ADAMTS5	Up	ACSM5	Up	ACTN2	Up
ADAMTS7	Up	ACTN2	Up	ACVRL1	Up
ADSS1	Up	ACVRL1	Up	ADAM12	Up
ADTRP	Up	ADAMTS10	Up	ADAM8	Up
AGBL2	Up	ADAMTS13	Up	ADAMTS13	Up
AGT	Up	ADAMTS14	Up	ADAMTS14	Up
AK7	Up	ADAMTS5	Up	ADAMTS16	Up
AK8	Up	ADAMTS7	Up	ADAMTS18	Up
AKAP3	Up	ADAP2	Up	ADAMTS5	Up
ALPK2	Up	ADM2	Up	ADAMTS6	Up
AMIGO2	Up	ADSS1	Up	ADAMTS7	Up
AMT	Up	AGBL2	Up	ADAP2	Up
ANG	Up	AGT	Up	ADGRB1	Up
ANXA8	Up	AHNAK2	Up	ADM2	Up
ANXA8L1	Up	AK8	Up	ADSS1	Up
APBA1	Up	ALDH1L2	Up	ADTRP	Up
ARHGAP4	Up	ALOX5	Up	AGBL2	Up
ARHGAP45	Up	AMIGO2	Up	AGT	Up
ASB2	Up	AMT	Up	AHNAK2	Up
ATP6V1G2	Up	AMY2B	Up	AIM2	Up
B3GNT3	Up	ANGPTL4	Up	AK8	Up
BACH2	Up	ANKRD1	Up	AKAP12	Up
BAIAP2L2	Up	ANKRD24	Up	ALDH1L2	Up
BAIAP3	Up	ANKRD34A	Up	ALOX12B	Up
BATF2	Up	ANXA8	Up	ALOXE3	Up
BBOF1	Up	ANXA8L1	Up	ALS2CL	Up
BCAS3	Up	APBA1	Up	AMDHD1	Up
BFSP1	Up	APOBEC3F	Up	AMDHD2	Up
BIK	Up	APOBEC3G	Up	AMIGO2	Up
BMF	Up	AQP1	Up	AMT	Up
BMP8B	Up	ARHGAP4	Up	AMY2B	Up
BNIP3L	Up	ARHGAP45	Up	ANGPTL4	Up
BSN	Up	ARMH1	Up	ANK2	Up
BTBD19	Up	ARSD	Up	ANKRD1	Up
BTBD8	Up	ASB2	Up	ANKRD24	Up
C14orf28	Up	ASNS	Up	ANKRD30B	Up
C15orf48	Up	ATG16L2	Up	ANKRD36	Up
C15orf65	Up	ATP2A1	Up	ANKRD36C	Up
C19orf71	Up	ATP6V1G2	Up	ANO9	Up
C1GALT1C1L	Up	AVIL	Up	ANXA8L1	Up
C1S	Up	B3GALT1	Up	APBB3	Up
C1orf115	Up	B3GNT3	Up	APOBEC3F	Up
C22orf23	Up	B4GALNT2	Up	APOBEC3G	Up
C2orf15	Up	BACH2	Up	ARFGEF3	Up
C2orf81	Up	BAIAP3	Up	ARHGAP22	Up
C2orf92	Up	BATF2	Up	ARHGAP4	Up
C3orf18	Up	BBOF1	Up	ARHGEF37	Up
C4BPB	Up	BEAN1	Up	ARMH1	Up
C5orf46	Up	BEX4	Up	ARSA	Up
C6orf163	Up	BFSP1	Up	ASB2	Up
CACFD1	Up	BIK	Up	ASNS	Up
CACNA1A	Up	BMF	Up	ATG16L2	Up
CACNA1H	Up	BMP8B	Up	ATP2A1	Up
CALCOCO1	Up	BSN	Up	ATP6AP1L	Up
CAPN3	Up	BTBD19	Up	ATP6V0D2	Up
CAPS	Up	BTBD8	Up	ATP6V1G2	Up
CARD16	Up	BTC	Up	B3GNT3	Up
CARF	Up	C11orf52	Up	B4GALNT2	Up
CATSPERG	Up	C13orf46	Up	B4GALNT3	Up
CBLB	Up	C15orf65	Up	BACH2	Up
CCDC188	Up	C16orf86	Up	BAIAP2L2	Up
CCDC191	Up	C19orf71	Up	BAIAP3	Up
CCNG2	Up	C1R	Up	BATF2	Up
CCPG1	Up	C1RL	Up	BBOF1	Up
CCT6B	Up	C1S	Up	BCAS3	Up
CD177	Up	C2orf81	Up	BEAN1	Up
CD33	Up	C2orf92	Up	BEX4	Up
CD69	Up	C3orf18	Up	BIK	Up
CD99-2	Up	C5orf46	Up	BMF	Up
CDKN1C	Up	CA11	Up	BMP8B	Up
CDNF	Up	CACFD1	Up	BRI3	Up
CELF6	Up	CACNA1G	Up	BRME1	Up
CELSR3	Up	CACNA2D4	Up	BSN	Up
CFAP43	Up	CALCOCO1	Up	BTBD19	Up
CFAP69	Up	CAMSAP3	Up	BTBD8	Up
CFB	Up	CAPN3	Up	BTC	Up
CGB5	Up	CAPS	Up	C13orf46	Up
CHMP1B	Up	CARD16	Up	C15orf48	Up
CITED4	Up	CARF	Up	C15orf65	Up
CKB	Up	CBLB	Up	C19orf71	Up
CLEC18A	Up	CCDC146	Up	C1R	Up
COL11A2	Up	CCDC188	Up	C1S	Up
COL16A1	Up	CCDC191	Up	C1orf115	Up
COL20A1	Up	CCDC194	Up	C1orf162	Up
COL4A4	Up	CCDC30	Up	C20orf204	Up
COLQ	Up	CCDC78	Up	C2orf15	Up
COQ8A	Up	CCL5	Up	C2orf81	Up
CORO6	Up	CCN5	Up	C5orf46	Up
CPT1A	Up	CCNG2	Up	C7orf57	Up
CREB3L4	Up	CCT6B	Up	C9orf163	Up
CREBRF	Up	CD177	Up	CA11	Up
CTHRC1	Up	CD209	Up	CACNA1C	Up
CTSO	Up	CD68	Up	CACNA2D4	Up
CTSW	Up	CD74	Up	CALCOCO1	Up
CXCL11	Up	CD9	Up	CAMSAP3	Up
CYB5D2	Up	CD96	Up	CAPN3	Up
CYBRD1	Up	CDK5R2	Up	CAPS	Up
CYP2D6	Up	CDKN1C	Up	CARD11	Up
CYP3A5	Up	CDNF	Up	CARD14	Up
CYP4V2	Up	CDRT1	Up	CARD16	Up
CYS1	Up	CEACAM1	Up	CARF	Up
CYSRT1	Up	CEACAM19	Up	CASP1	Up
DCST2	Up	CELF6	Up	CATSPER1	Up
DDO	Up	CELSR3	Up	CATSPERG	Up
DENND6B	Up	CFAP221	Up	CBX7	Up
DERL3	Up	CFAP43	Up	CCDC122	Up
DHRS12	Up	CFAP44	Up	CCDC136	Up
DHRS2	Up	CFAP69	Up	CCDC154	Up
DHX58	Up	CFAP70	Up	CCDC191	Up
DIO2	Up	CFB	Up	CCDC194	Up
DISP3	Up	CFD	Up	CCDC78	Up
DNAH17	Up	CGB5	Up	CCL3	Up
DNAH5	Up	CGB8	Up	CCL3L3	Up
DNAI7	Up	CHD5	Up	CCL5	Up
DNM3	Up	CHI3L1	Up	CCN2	Up
DOCK2	Up	CITED4	Up	CCN3	Up
DRC3	Up	CKB	Up	CCN5	Up
DUSP19	Up	CLEC3B	Up	CCND1	Up
DYNLRB2	Up	CLGN	Up	CCNG2	Up
DYNLT4	Up	CLIP3	Up	CCPG1	Up
DYSF	Up	CLTCL1	Up	CCR1	Up
EBI3	Up	CMPK2	Up	CCT6B	Up
EBLN2	Up	CNIH2	Up	CD177	Up
EDN1	Up	COL11A2	Up	CD209	Up
EFCAB13	Up	COL16A1	Up	CD22	Up
EFCAB6	Up	COL20A1	Up	CD300C	Up
EFCAB8	Up	COL4A3	Up	CD59	Up
EGR2	Up	COL4A4	Up	CD68	Up
ENO3	Up	COL5A1	Up	CD69	Up
EPHX2	Up	COLQ	Up	CD9	Up
EPPK1	Up	CORO6	Up	CD99-2	Up
ESAM	Up	CPT1A	Up	CDH13	Up
ESPNL	Up	CPT1B	Up	CDK5R2	Up
F8	Up	CREB3L4	Up	CDKN1C	Up
FAM183A	Up	CREBRF	Up	CDNF	Up
FAM214A	Up	CRIP1	Up	CEACAM1	Up
FAM227A	Up	CRYAB	Up	CEACAM19	Up
FAM228B	Up	CRYM	Up	CEBPA	Up
FAM229A	Up	CST7	Up	CEL	Up
FAM71E1	Up	CTSD	Up	CELF6	Up
FAM71F2	Up	CTSO	Up	CELSR3	Up
FBLN7	Up	CTXN1	Up	CFAP43	Up
FBXL13	Up	CXCL10	Up	CFAP44	Up
FBXO15	Up	CXCL11	Up	CFAP53	Up
FBXO32	Up	CXCL16	Up	CFAP69	Up
FCGRT	Up	CYB5D2	Up	CFAP70	Up
FGGY	Up	CYP2D6	Up	CFB	Up
FOSB	Up	CYP2E1	Up	CFD	Up
FOXL1	Up	CYP3A5	Up	CFP	Up
FRAT1	Up	CYP4V2	Up	CGB5	Up
FRAT2	Up	CYRIA	Up	CGB8	Up
FRY	Up	CYS1	Up	CHI3L1	Up
FSCN2	Up	CYSRT1	Up	CHRNE	Up
GAA	Up	DACT1	Up	CIB4	Up
GABARAPL1	Up	DCST2	Up	CITED4	Up
GALNT15	Up	DDO	Up	CKB	Up
GDNF	Up	DDX58	Up	CKLF	Up
GGACT	Up	DDX60	Up	CLCN7	Up
GLP2R	Up	DDX60L	Up	CLDN11	Up
GOLGA8M	Up	DENND6B	Up	CLDN3	Up
GPA33	Up	DERL3	Up	CLDN4	Up
GPNMB	Up	DHRS12	Up	CLDN9	Up
GPR146	Up	DHX58	Up	CLEC2D	Up
GPRIN2	Up	DIRAS2	Up	CLEC3B	Up
GREB1	Up	DISP3	Up	CLGN	Up
GSAP	Up	DLX4	Up	CLIP2	Up
H1-0	Up	DMGDH	Up	CLIP3	Up
H2AC6	Up	DNAH1	Up	CLTCL1	Up
H2BC21	Up	DNAH5	Up	CMPK2	Up
H2BC5	Up	DNAI4	Up	CNIH2	Up
H3C6	Up	DNHD1	Up	COL11A2	Up
H6PD	Up	DRC3	Up	COL13A1	Up
HBP1	Up	DSCAML1	Up	COL16A1	Up
HDAC5	Up	DTX3L	Up	COL20A1	Up
HID1	Up	DUSP19	Up	COL4A3	Up
HLA-DPA1	Up	DUSP4	Up	COL4A4	Up
HLA-DPB1	Up	DYSF	Up	COL5A1	Up
HSPA1L	Up	EBF4	Up	COLQ	Up
HTR1D	Up	EBI3	Up	COQ8A	Up
IDNK	Up	ECHDC2	Up	CPED1	Up
IFNE	Up	EDN1	Up	CPNE7	Up
IFT140	Up	EFCAB13	Up	CPQ	Up
IGIP	Up	EFCAB6	Up	CPT1A	Up
IL12RB1	Up	EFCAB8	Up	CPT1B	Up
IL6	Up	EFHC1	Up	CREB3L4	Up
INCA1	Up	EGR2	Up	CREBRF	Up
ING4	Up	ENO3	Up	CRYGS	Up
INHBA	Up	ENPP3	Up	CRYM	Up
INSR	Up	EPHX2	Up	CSF2	Up
IQANK1	Up	EPPK1	Up	CST7	Up
IQCD	Up	EPSTI1	Up	CTH	Up
ISG20	Up	ERFL	Up	CTNS	Up
ITGB4	Up	ERV3-1	Up	CTSD	Up
JAG2	Up	ESAM	Up	CTSO	Up
JMY	Up	ESPNL	Up	CTSS	Up
JUP	Up	ETV5	Up	CXCL10	Up
KCNK9	Up	ETV7	Up	CXCL11	Up
KCTD4	Up	EXOC3L4	Up	CXCL16	Up
KIAA1614	Up	F8	Up	CYB5D2	Up
KIF12	Up	FAM183A	Up	CYBRD1	Up
KLHDC1	Up	FAM227A	Up	CYP2D6	Up
KLHDC9	Up	FAM229A	Up	CYP2E1	Up
KLHL24	Up	FAM71E1	Up	CYP4V2	Up
KLKB1	Up	FAM71F2	Up	CYRIA	Up
KLRC2	Up	FBLN7	Up	CYS1	Up
KNDC1	Up	FBN1	Up	CYSRT1	Up
KRBA2	Up	FBXL13	Up	CYTL1	Up
LBH	Up	FBXL16	Up	DBNDD2	Up
LCA5L	Up	FBXO15	Up	DCST2	Up
LDHD	Up	FBXO32	Up	DDIT3	Up
LEKR1	Up	FCGBP	Up	DDO	Up
LENG9	Up	FCGR2A	Up	DDX58	Up
LGALS9	Up	FCGRT	Up	DDX60	Up
LMF1	Up	FCRLA	Up	DDX60L	Up
LOC100133315	Up	FGGY	Up	DENND6B	Up
LOC102724770	Up	FHIT	Up	DERL3	Up
LOC105376714	Up	FLT3LG	Up	DHRS12	Up
LOC105379752	Up	FN3K	Up	DHRS2	Up
LOC728392	Up	FOSB	Up	DHRS3	Up
LRRC27	Up	FOXH1	Up	DHX58	Up
LRRC56	Up	FRAS1	Up	DNAH1	Up
LRRC66	Up	FRAT1	Up	DNAH17	Up
LTB	Up	FRMD3	Up	DNAH5	Up
LTBP2	Up	FSCN2	Up	DNAJB9	Up
LY96	Up	GAA	Up	DNASE2	Up
LYRM9	Up	GABBR1	Up	DNER	Up
MAGI2	Up	GAGE2A	Up	DNHD1	Up
MANSC1	Up	GGACT	Up	DOCK11	Up
MAP1A	Up	GLP2R	Up	DOCK4	Up
MAPK10	Up	GOLGA7B	Up	DRC3	Up
MEI1	Up	GOLGA8B	Up	DTX3L	Up
MEIS3	Up	GOLGA8M	Up	DUOX2	Up
MEOX1	Up	GOLGA8Q	Up	DUSP10	Up
METTL27	Up	GPNMB	Up	DUSP19	Up
MFAP2	Up	GPR135	Up	DUSP4	Up
MMP1	Up	GPR146	Up	DUSP6	Up
MMP10	Up	GPR173	Up	DYNLRB2	Up
MST1	Up	GPR35	Up	DYSF	Up
MTURN	Up	GPRIN2	Up	EBF4	Up
MXD4	Up	GREB1	Up	EBI3	Up
MYL5	Up	GRIN3B	Up	ECHDC2	Up
MYO15B	Up	GRN	Up	EDN1	Up
N4BP2L1	Up	GSAP	Up	EFCAB13	Up
NAT16	Up	H1-0	Up	EFCAB6	Up
NATD1	Up	H2AC6	Up	EFHC1	Up
NCF2	Up	H2BC21	Up	EFNB3	Up
NCF4	Up	H2BC5	Up	EIF2AK2	Up
NDRG4	Up	H3C6	Up	EML5	Up
NIPSNAP3B	Up	H6PD	Up	EMP1	Up
NKAIN4	Up	HABP2	Up	ENO2	Up
NLGN3	Up	HDAC5	Up	ENO3	Up
NLRP1	Up	HELZ2	Up	EPG5	Up
NOXA1	Up	HERC5	Up	EPHX2	Up
NPIPA1	Up	HID1	Up	EPSTI1	Up
NPIPB2	Up	HIVEP1	Up	ERFE	Up
NPPB	Up	HLA-DMA	Up	ERV3-1	Up
NPY4R	Up	HLA-DOB	Up	ESPNL	Up
NPY4R2	Up	HLA-DPA1	Up	ETV1	Up
NR4A2	Up	HLA-F	Up	ETV4	Up
NTNG2	Up	HMGA1	Up	ETV5	Up
ODAD4	Up	HOXC5	Up	ETV7	Up
ODAPH	Up	HPGD	Up	EXOC3L1	Up
OGDHL	Up	HRK	Up	EXOC3L4	Up
OPLAH	Up	HS1BP3	Up	F8	Up
OPRL1	Up	HSD11B1L	Up	FAM155A	Up
OR12D2	Up	HSF4	Up	FAM166B	Up
OR14J1	Up	HSH2D	Up	FAM167B	Up
P2RY4	Up	HTR1D	Up	FAM183A	Up
PAIP2B	Up	IDNK	Up	FAM227A	Up
PANX2	Up	IDO1	Up	FAM228B	Up
PAOX	Up	IDUA	Up	FAM229A	Up
PAPLN	Up	IFI27	Up	FAM53A	Up
PAQR6	Up	IFI35	Up	FAM71F2	Up
PARD6A	Up	IFI44	Up	FAP	Up
PBXIP1	Up	IFI44L	Up	FBLN7	Up
PCDHB10	Up	IFI6	Up	FBN1	Up
PCDHB11	Up	IFIH1	Up	FBXL16	Up
PCDHGB2	Up	IFIT1	Up	FBXL20	Up
PCMTD1	Up	IFIT2	Up	FBXO15	Up
PCSK4	Up	IFIT3	Up	FBXO32	Up
PDCD4	Up	IFIT5	Up	FBXO6	Up
PDE6B	Up	IFITM1	Up	FCER1G	Up
PID1	Up	IFT140	Up	FCGRT	Up
PIK3IP1	Up	IGF2	Up	FCRLA	Up
PIK3R6	Up	IGIP	Up	FES	Up
PIM1	Up	IKZF2	Up	FGF18	Up
PIPOX	Up	IL4I1	Up	FGGY	Up
PJVK	Up	IL6	Up	FHIT	Up
PLA2G6	Up	ING4	Up	FLCN	Up
PLEKHG1	Up	INHBA	Up	FLT3LG	Up
PLXNC1	Up	INSR	Up	FMNL2	Up
PNPLA7	Up	IQANK1	Up	FN3K	Up
POLN	Up	IQCD	Up	FNIP1	Up
POPDC2	Up	IRF5	Up	FOSB	Up
PPL	Up	IRF7	Up	FOXH1	Up
PPM1N	Up	IRF9	Up	FOXL1	Up
PPP1R32	Up	ISG15	Up	FOXO1	Up
PRKN	Up	ISG20	Up	FOXQ1	Up
PRR29	Up	ISLR	Up	FRAT1	Up
PRRT1	Up	ISYNA1	Up	FRAT2	Up
PRSS16	Up	ITGAX	Up	FRMD3	Up
PRSS27	Up	ITGB4	Up	FRMD6	Up
PSG3	Up	ITIH4	Up	FRY	Up
PSG5	Up	JAG2	Up	FSCN2	Up
PTGES	Up	JMY	Up	FTCDNL1	Up
PTK2B	Up	JUP	Up	FTH1	Up
PTPRN2	Up	KCNH1	Up	G0S2	Up
RAB40B	Up	KCNIP2	Up	GAA	Up
RASGRP1	Up	KCNJ6	Up	GAB2	Up
REPS2	Up	KCNK9	Up	GABBR1	Up
RHBDL1	Up	KCP	Up	GALNT12	Up
RHCE	Up	KDM7A	Up	GALNT15	Up
RNASE4	Up	KIAA1614	Up	GALNT3	Up
RNF32	Up	KIF12	Up	GBP5	Up
ROBO3	Up	KIF5C	Up	GCNT4	Up
ROBO4	Up	KIF6	Up	GDNF	Up
SAMD14	Up	KLHDC1	Up	GGACT	Up
SBK1	Up	KLHDC9	Up	GIGYF1	Up
SCARF1	Up	KLHL24	Up	GMPR	Up
SCNN1D	Up	KLHL30	Up	GOLGA7B	Up
SCX	Up	KLKB1	Up	GOLGA8A	Up
SEMA3B	Up	KLLN	Up	GOLGA8B	Up
SERPINA3	Up	KRT34	Up	GOLGA8M	Up
SERPINE1	Up	KRTAP2-3	Up	GPA33	Up
SH3GL3	Up	KRTCAP3	Up	GPER1	Up
SIGLEC15	Up	LAMA1	Up	GPNMB	Up
SIK1	Up	LAMP3	Up	GPR135	Up
SLC22A15	Up	LBH	Up	GPR146	Up
SLC22A17	Up	LBP	Up	GPR173	Up
SLC22A18	Up	LCA5L	Up	GPR35	Up
SLC24A1	Up	LCN2	Up	GPRIN2	Up
SLC25A34	Up	LDHD	Up	GREB1	Up
SLC2A10	Up	LEKR1	Up	GRIN3B	Up
SLC2A12	Up	LENG9	Up	GRN	Up
SLFN5	Up	LGALS9	Up	GSAP	Up
SMIM14	Up	LIMS2	Up	GSTO2	Up
SMIM6	Up	LMF1	Up	H1-0	Up
SMPDL3B	Up	LMNTD2	Up	H3C6	Up
SMPX	Up	LOC105371932	Up	H6PD	Up
SPANXD	Up	LOC105379752	Up	HBP1	Up
SPEF2	Up	LOC107987373	Up	HCST	Up
SPRY3	Up	LOC728392	Up	HDAC5	Up
SPSB3	Up	LOX	Up	HDAC9	Up
SSC4D	Up	LRG1	Up	HELZ2	Up
SSPN	Up	LRMDA	Up	HERC5	Up
ST6GAL1	Up	LRP1	Up	HERC6	Up
ST6GAL2	Up	LRRC27	Up	HID1	Up
ST6GALNAC2	Up	LRRC29	Up	HIVEP1	Up
STAT5A	Up	LRRC56	Up	HIVEP3	Up
STK32B	Up	LRRC66	Up	HLA-F	Up
SULT1C2	Up	LSMEM1	Up	HLA-G	Up
SYCP2	Up	LTBP2	Up	HMGA1	Up
SYT11	Up	LY96	Up	HMGA2	Up
TAS2R20	Up	LYRM9	Up	HMOX1	Up
TBC1D32	Up	MAFF	Up	HPGD	Up
TCP11L2	Up	MAGEC3	Up	HRK	Up
TEX9	Up	MAGI2	Up	HS1BP3	Up
TFAP2E	Up	MAOB	Up	HSD11B1	Up
TFF3	Up	MAP1A	Up	HSD11B1L	Up
TGM4	Up	MAP2	Up	HSD17B3	Up
THBS3	Up	MAPK8IP2	Up	HSD17B8	Up
TKFC	Up	MAPK8IP3	Up	HSD3B7	Up
TMC4	Up	MATK	Up	HSF2BP	Up
TMEM121B	Up	MCF2L	Up	HSF4	Up
TMEM139	Up	MCF2L2	Up	HSH2D	Up
TMEM178A	Up	MCOLN3	Up	HSPA1L	Up
TMEM232	Up	MEFV	Up	HSPA6	Up
TMEM52B	Up	MEIS3	Up	HSPBAP1	Up
TMEM71	Up	MELTF	Up	HTR1D	Up
TMEM86A	Up	METTL27	Up	IDNK	Up
TNFRSF10C	Up	MFAP2	Up	IDUA	Up
TNFRSF14	Up	MFGE8	Up	IFI16	Up
TNNC2	Up	MFNG	Up	IFI27	Up
TNXB	Up	MMP10	Up	IFI35	Up
TP53INP1	Up	MMP17	Up	IFI44	Up
TPCN1	Up	MST1	Up	IFI44L	Up
TRAM1L1	Up	MST1R	Up	IFI6	Up
TRAPPC6A	Up	MX1	Up	IFIH1	Up
TRIM46	Up	MX2	Up	IFIT1	Up
TRIM54	Up	MXD4	Up	IFIT2	Up
TSLP	Up	MXRA5	Up	IFIT3	Up
TSNARE1	Up	MYCL	Up	IFIT5	Up
TSNAXIP1	Up	MYH7B	Up	IFITM1	Up
TSPAN10	Up	MYL5	Up	IFT140	Up
TSPAN31	Up	MYO15B	Up	IGFN1	Up
TTLL1	Up	MYO18B	Up	IGIP	Up
TUBA1A	Up	MYOM3	Up	IL12RB1	Up
TXNIP	Up	N4BP2L1	Up	IL1RN	Up
U2AF1	Up	NAT16	Up	IL36B	Up
UBALD2	Up	NATD1	Up	IL36G	Up
UGT1A1	Up	NCF2	Up	IL36RN	Up
UNC13C	Up	NCF4	Up	IL4I1	Up
UNC13D	Up	NDRG1	Up	IL6	Up
UPK3BL2	Up	NDRG4	Up	INAVA	Up
VASH1	Up	NECAB2	Up	ING4	Up
VMAC	Up	NEIL1	Up	INHBA	Up
WDR31	Up	NEURL2	Up	INSYN2B	Up
WDR45	Up	NFATC1	Up	IQANK1	Up
WDR97	Up	NIPAL4	Up	IQCD	Up
WNK4	Up	NIPSNAP3B	Up	IRF5	Up
XKR9	Up	NKAIN4	Up	IRF7	Up
YPEL1	Up	NLGN3	Up	IRF9	Up
YPEL2	Up	NLRP1	Up	ISG15	Up
YPEL3	Up	NOXA1	Up	ISG20	Up
ZBED2	Up	NPFF	Up	ISYNA1	Up
ZBED6	Up	NPIPA1	Up	ITGA2	Up
ZFHX2	Up	NPIPA7	Up	ITGAX	Up
ZFP14	Up	NPIPB2	Up	ITPR3	Up
ZGLP1	Up	NPPB	Up	IZUMO4	Up
ZMAT1	Up	NPR1	Up	JAG2	Up
ZNF214	Up	NPY4R	Up	JMY	Up
ZNF396	Up	NR1H4	Up	KBTBD11	Up
ZNF425	Up	NR3C2	Up	KCNH1	Up
ZNF497	Up	NR4A2	Up	KCNIP2	Up
ZNF546	Up	NR4A3	Up	KCNJ15	Up
ZNF572	Up	NRBP2	Up	KCP	Up
ZNF596	Up	NTM	Up	KCTD4	Up
ZNF763	Up	NTNG2	Up	KDM7A	Up
ZNF862	Up	NUAK2	Up	KEL	Up
ABCA12	Down	NUDT14	Up	KHK	Up
ADGRF2	Down	NUPR1	Up	KIAA1614	Up
ADORA2A	Down	NYAP2	Up	KIF26B	Up
ADRA1B	Down	OAS1	Up	KIF6	Up
AEN	Down	OAS2	Up	KIFC2	Up
AP1M2	Down	OAS3	Up	KLC3	Up
APLN	Down	OBSL1	Up	KLF4	Up
ARL14EPL	Down	ODAD4	Up	KLF7	Up
ARTN	Down	ODAPH	Up	KLHDC1	Up
ATAD3B	Down	OGDHL	Up	KLHDC7B	Up
BCL2L15	Down	OPLAH	Up	KLHDC9	Up
BOLA2B	Down	OPRL1	Up	KLHL21	Up
BOP1	Down	OR2A7	Up	KLHL24	Up
C11orf86	Down	ORAI3	Up	KLKB1	Up
C1QTNF2	Down	OSCAR	Up	KNDC1	Up
CA2	Down	OXCT2	Up	KRBA2	Up
CAVIN2	Down	P2RY4	Up	KRT34	Up
CCDC86	Down	P4HA3	Up	KRTAP2-3	Up
CEMIP	Down	PABPC1L	Up	LACC1	Up
CFAP52	Down	PANO1	Up	LAMA1	Up
CHAC2	Down	PANX2	Up	LAMB3	Up
CHST4	Down	PAOX	Up	LAMC2	Up
CORO1A	Down	PAPLN	Up	LAMP3	Up
CRABP2	Down	PAPPA2	Up	LBH	Up
DACT3	Down	PAQR6	Up	LBX2	Up
DCHS1	Down	PARP10	Up	LCN12	Up
DDX21	Down	PARP12	Up	LCN2	Up
DHX37	Down	PARP14	Up	LDHD	Up
DLGAP1	Down	PARP9	Up	LEKR1	Up
EDN2	Down	PATL2	Up	LENG9	Up
ENPP2	Down	PBXIP1	Up	LGALS9	Up
FAH	Down	PCDHA10	Up	LGSN	Up
FAM216A	Down	PCDHB10	Up	LHB	Up
FAM222A	Down	PCDHB11	Up	LIMS2	Up
FKBP4	Down	PCDHGA3	Up	LMF1	Up
GAL3ST1	Down	PCDHGA4	Up	LMNTD2	Up
GBX2	Down	PCDHGB2	Up	LMO2	Up
GFOD1	Down	PCK2	Up	LOC100133315	Up
GPATCH4	Down	PCLO	Up	LOC105371932	Up
GRIK2	Down	PCMTD1	Up	LOC105372412	Up
GRPR	Down	PCSK4	Up	LOC105379752	Up
HK2	Down	PDCD4	Up	LOC400499	Up
HSPA1A	Down	PDE2A	Up	LOC728392	Up
HSPD1	Down	PDE5A	Up	LOX	Up
IGFBP1	Down	PDE6G	Up	LOXL2	Up
IL24	Down	PDGFRL	Up	LPAR5	Up
IL6R	Down	PDZK1IP1	Up	LRMDA	Up
IMP4	Down	PGGHG	Up	LRRC27	Up
IPO4	Down	PGPEP1	Up	LRRC29	Up
IRF8	Down	PHYKPL	Up	LRRC56	Up
ITIH2	Down	PIK3IP1	Up	LRRC66	Up
KCNE5	Down	PIK3R6	Up	LSMEM1	Up
KLF17	Down	PJVK	Up	LTA	Up
KMO	Down	PKHD1	Up	LTB4R2	Up
KRT78	Down	PLA1A	Up	LTBP2	Up
LONRF3	Down	PLA2G4C	Up	LY96	Up
LYAR	Down	PLA2G6	Up	LYRM9	Up
MAK16	Down	PLA2R1	Up	MAFF	Up
MAL	Down	PLAAT2	Up	MAGI2	Up
MCM10	Down	PLAAT4	Up	MAML3	Up
METTL7A	Down	PLCB2	Up	MANBA	Up
MFSD2A	Down	PLEKHA4	Up	MAP1A	Up
MRM1	Down	PLEKHG1	Up	MAP2	Up
MRTO4	Down	PLEKHG4B	Up	MAPK11	Up
MYH13	Down	PLLP	Up	MAPK13	Up
NIM1K	Down	PLPP2	Up	MAPK8IP2	Up
NOL6	Down	PLSCR1	Up	MAPK8IP3	Up
NOP16	Down	PLSCR4	Up	MAPT	Up
NOX5	Down	PLXNA2	Up	MARCHF2	Up
NYAP2	Down	PLXNC1	Up	MARCHF4	Up
OLFML2B	Down	PNPLA7	Up	MARCO	Up
PAQR9	Down	PODNL1	Up	MAST4	Up
PARP15	Down	POLN	Up	MATK	Up
PAX5	Down	POPDC2	Up	MCF2L2	Up
PCOTH	Down	PPFIA4	Up	MCOLN3	Up
PLEK	Down	PPL	Up	MEFV	Up
POLR1E	Down	PPM1N	Up	MEGF6	Up
POLR3G	Down	PPP1R32	Up	MEI1	Up
PPARGC1B	Down	PPP1R3B	Up	MEIS3	Up
PRIMA1	Down	PREX1	Up	MELTF	Up
PTPN22	Down	PRKN	Up	METTL27	Up
RASL11A	Down	PRR36	Up	MFGE8	Up
RRP12	Down	PRRT1	Up	MFSD2B	Up
RRP15	Down	PRRT2	Up	MLPH	Up
RTL9	Down	PRSS27	Up	MME	Up
S1PR1	Down	PSG1	Up	MMP10	Up
SCFD2	Down	PSG3	Up	MMP17	Up
SGK2	Down	PSG5	Up	MMP2	Up
SMN1	Down	PSG7	Up	MMP3	Up
SOAT2	Down	PSG9	Up	MROH1	Up
SPRY1	Down	PSORS1C1	Up	MST1	Up
STON2	Down	PTK2B	Up	MST1R	Up
TBC1D30	Down	PTP4A3	Up	MT1X	Up
TEX15	Down	PTPRN2	Up	MTURN	Up
TIPIN	Down	PTPRR	Up	MUC12	Up
URB2	Down	RAB37	Up	MX1	Up
USP2	Down	RARRES1	Up	MX2	Up
UTP20	Down	RASGRF1	Up	MXD4	Up
WDR4	Down	RASGRP1	Up	MXRA5	Up
WNT10B	Down	REC8	Up	MYH7B	Up
WT1	Down	REPS2	Up	MYL5	Up
ZBTB7C	Down	RETREG1	Up	MYO15B	Up
ZNF385D	Down	RGL3	Up	MYOM3	Up
ZNF488	Down	RHBDL1	Up	N4BP2L1	Up
		RHCE	Up	N4BP3	Up
		RHPN1	Up	NAT16	Up
		RIBC1	Up	NATD1	Up
		RNASE4	Up	NCF2	Up
		RNF112	Up	NCF4	Up
		RNF175	Up	NCR3LG1	Up
		RNF213	Up	NDRG1	Up
		RNF32	Up	NECAB2	Up
		ROBO3	Up	NEIL1	Up
		ROBO4	Up	NEU1	Up
		RORC	Up	NEURL2	Up
		RSAD2	Up	NEURL3	Up
		RTP4	Up	NFATC1	Up
		SAA2	Up	NIPAL3	Up
		SAA4	Up	NIPAL4	Up
		SAMD14	Up	NIPSNAP3B	Up
		SAMD9	Up	NKAIN4	Up
		SAMD9L	Up	NLGN3	Up
		SAMHD1	Up	NLRP1	Up
		SBK1	Up	NLRP3	Up
		SBSN	Up	NOD2	Up
		SCARF1	Up	NOXA1	Up
		SCN2A	Up	NPAS1	Up
		SCNN1D	Up	NPAS2	Up
		SCUBE2	Up	NPC2	Up
		SCX	Up	NPIPB2	Up
		SEC14L4	Up	NPIPB6	Up
		SEC31B	Up	NPPB	Up
		SEMA3B	Up	NPR1	Up
		SEPTIN4	Up	NR1D1	Up
		SERPINE1	Up	NR1H4	Up
		SERPING1	Up	NR3C2	Up
		SFRP2	Up	NR4A2	Up
		SH2D2A	Up	NRBP2	Up
		SH2D3A	Up	NRN1L	Up
		SH3D21	Up	NT5E	Up
		SH3TC2	Up	NT5M	Up
		SHFL	Up	NTM	Up
		SIGIRR	Up	NTNG2	Up
		SIGLEC15	Up	NUDT14	Up
		SIK1	Up	NUDT7	Up
		SIK1B	Up	NUPR1	Up
		SLC12A3	Up	NYAP2	Up
		SLC15A3	Up	OAS1	Up
		SLC16A13	Up	OAS2	Up
		SLC22A15	Up	OAS3	Up
		SLC22A18	Up	OASL	Up
		SLC23A3	Up	OBSL1	Up
		SLC25A34	Up	OCIAD2	Up
		SLC25A45	Up	OCLN	Up
		SLC27A3	Up	ODAD4	Up
		SLC2A10	Up	ODAPH	Up
		SLC2A5	Up	OGDHL	Up
		SLC4A3	Up	OPLAH	Up
		SLC4A5	Up	OPRL1	Up
		SLCO4C1	Up	OR2A7	Up
		SLFN5	Up	ORAI3	Up
		SMIM14	Up	OSCAR	Up
		SMPX	Up	P2RX4	Up
		SNORC	Up	P2RY4	Up
		SP100	Up	P4HA3	Up
		SP110	Up	P4HTM	Up
		SPEF2	Up	PABPC1L	Up
		SPINT1	Up	PAEP	Up
		SPSB3	Up	PANO1	Up
		SQSTM1	Up	PANX2	Up
		SRCIN1	Up	PAOX	Up
		SSC5D	Up	PAPLN	Up
		SSPN	Up	PAPPA2	Up
		ST6GAL1	Up	PAQR6	Up
		STAT2	Up	PARD3B	Up
		STAT5A	Up	PARD6A	Up
		STX1B	Up	PARP10	Up
		SULF2	Up	PARP12	Up
		SULT1C2	Up	PARP14	Up
		SYCP2	Up	PARP9	Up
		SYNGAP1	Up	PATL2	Up
		SYT1	Up	PBXIP1	Up
		SYT14	Up	PCDHB10	Up
		TAS2R20	Up	PCDHGB2	Up
		TAS2R31	Up	PCK2	Up
		TAS2R4	Up	PCLO	Up
		TBC1D32	Up	PCMTD1	Up
		TBC1D3L	Up	PCSK4	Up
		TCP11L2	Up	PDCD1LG2	Up
		TEX9	Up	PDCD4	Up
		TFAP2E	Up	PDE11A	Up
		TFF3	Up	PDE2A	Up
		THBS3	Up	PDP1	Up
		TIAM1	Up	PGGHG	Up
		TK2	Up	PGPEP1	Up
		TLCD2	Up	PI3	Up
		TLE2	Up	PID1	Up
		TLE6	Up	PIGZ	Up
		TLR5	Up	PIK3IP1	Up
		TM4SF19	Up	PIK3R6	Up
		TMC4	Up	PIM1	Up
		TMC6	Up	PINLYP	Up
		TMEM121B	Up	PIWIL4	Up
		TMEM130	Up	PJVK	Up
		TMEM132B	Up	PKD1L2	Up
		TMEM140	Up	PLA1A	Up
		TMEM178A	Up	PLA2G4C	Up
		TMEM190	Up	PLA2G6	Up
		TMEM198	Up	PLA2R1	Up
		TMEM229B	Up	PLAAT2	Up
		TMEM232	Up	PLAAT4	Up
		TMEM59L	Up	PLAU	Up
		TMEM61	Up	PLCB2	Up
		TMEM71	Up	PLCG2	Up
		TMEM86A	Up	PLEKHG1	Up
		TMEM88	Up	PLEKHG4B	Up
		TMPRSS2	Up	PLEKHM1	Up
		TNFAIP3	Up	PLK3	Up
		TNFRSF14	Up	PLLP	Up
		TNFSF4	Up	PLSCR1	Up
		TNXB	Up	PLTP	Up
		TP53INP1	Up	PLXNA2	Up
		TPCN1	Up	PLXNC1	Up
		TPM2	Up	PMEL	Up
		TPP1	Up	PNPLA7	Up
		TPPP	Up	PODXL	Up
		TPRG1	Up	POLN	Up
		TPTEP2-CSNK1E	Up	POPDC2	Up
		TRAM1L1	Up	PPL	Up
		TRANK1	Up	PPM1M	Up
		TRAPPC6A	Up	PPP1R15A	Up
		TRAPPC9	Up	PPP1R32	Up
		TRIM22	Up	PPP1R3B	Up
		TRIM54	Up	PPP1R3E	Up
		TRIM69	Up	PREX1	Up
		TRMT9B	Up	PRKG2	Up
		TSLP	Up	PRKN	Up
		TSNARE1	Up	PRR29	Up
		TSPAN10	Up	PRSS27	Up
		TTC21A	Up	PRTG	Up
		TTLL1	Up	PRXL2A	Up
		TTLL3	Up	PSAP	Up
		TTLL6	Up	PSG1	Up
		TTYH2	Up	PSG3	Up
		TUBA1A	Up	PSG4	Up
		U2AF1	Up	PSG5	Up
		UBA7	Up	PSG7	Up
		UBAP1L	Up	PSG9	Up
		UBE2L6	Up	PSORS1C1	Up
		UGT1A1	Up	PTGIR	Up
		UGT2A3	Up	PTK2B	Up
		ULBP1	Up	PTP4A3	Up
		UNC13D	Up	PTPRN2	Up
		UPK3BL2	Up	PTPRR	Up
		USP18	Up	RAB27B	Up
		VASH1	Up	RAB40A	Up
		VAT1	Up	RASA3	Up
		VMAC	Up	RASGRF1	Up
		VSIG10L	Up	RASGRP1	Up
		VWA7	Up	RDH16	Up
		WARS1	Up	REC8	Up
		WDFY4	Up	RENBP	Up
		WDR31	Up	REPS2	Up
		WDR45	Up	RETREG1	Up
		WDR97	Up	RGL3	Up
		WFDC3	Up	RHBDF1	Up
		WNK4	Up	RHBDL1	Up
		WNT2B	Up	RHCE	Up
		XAF1	Up	RHEBL1	Up
		XIRP1	Up	RHOF	Up
		XKR9	Up	RHPN1	Up
		YPEL1	Up	RILP	Up
		YPEL2	Up	RIMBP3	Up
		YPEL3	Up	RIMBP3B	Up
		ZBED2	Up	RIMKLB	Up
		ZBED6	Up	RNASE4	Up
		ZFHX2	Up	RND3	Up
		ZFYVE28	Up	RNF112	Up
		ZMAT1	Up	RNF144A	Up
		ZNF425	Up	RNF213	Up
		ZNF467	Up	RNF227	Up
		ZNF572	Up	RNF32	Up
		ZNF596	Up	RNF44	Up
		ZNF763	Up	ROBO3	Up
		ZNF862	Up	ROBO4	Up
		ABCA12	Down	RORA	Up
		ABCG2	Down	RPS6KA2	Up
		ABHD16B	Down	RRAGC	Up
		ADGRF2	Down	RSAD2	Up
		ADORA2A	Down	RTN4R	Up
		AFP	Down	RTP4	Up
		ALG14	Down	SAMD12	Up
		AP1M2	Down	SAMD14	Up
		APLN	Down	SAMD9	Up
		ARL14EPL	Down	SAMD9L	Up
		ASMTL-2	Down	SAMHD1	Up
		ATP5MC1	Down	SBK1	Up
		AURKA	Down	SBSN	Up
		BCL2L15	Down	SCARF1	Up
		BCO1	Down	SCN1B	Up
		BOP1	Down	SCN2A	Up
		C1QTNF2	Down	SCN5A	Up
		C6orf58	Down	SCNN1D	Up
		CA12	Down	SCUBE2	Up
		CA2	Down	SCX	Up
		CAVIN2	Down	SEC31B	Up
		CCDC86	Down	SEL1L3	Up
		CCNB1	Down	SEMA3B	Up
		CDC20	Down	SEMA4A	Up
		CDCA3	Down	SEPTIN4	Up
		CDCA8	Down	SERPINA3	Up
		CENPP	Down	SERPINE1	Up
		CENPX	Down	SETBP1	Up
		CFAP52	Down	SGSH	Up
		CHST4	Down	SH2D1B	Up
		CITED1	Down	SH2D2A	Up
		CNN1	Down	SH3D21	Up
		CORO1A	Down	SH3TC2	Up
		CRABP2	Down	SHANK1	Up
		DCHS1	Down	SHFL	Up
		DCTPP1	Down	SHISAL1	Up
		DEPDC1B	Down	SIGIRR	Up
		DHRS9	Down	SIGLEC15	Up
		DHX37	Down	SIGLEC9	Up
		DKC1	Down	SIK1	Up
		DLGAP1	Down	SIK1B	Up
		EAF2	Down	SLAMF7	Up
		ECSIT	Down	SLC12A7	Up
		EDN2	Down	SLC15A3	Up
		EREG	Down	SLC16A13	Up
		F2RL2	Down	SLC17A5	Up
		FAM216A	Down	SLC22A15	Up
		FAM222A	Down	SLC22A17	Up
		FAM83D	Down	SLC22A18	Up
		FGFR4	Down	SLC23A3	Up
		FKBP4	Down	SLC25A34	Up
		FOS	Down	SLC25A45	Up
		GCSAML	Down	SLC26A11	Up
		GFOD1	Down	SLC27A3	Up
		GLDC	Down	SLC27A5	Up
		GNGT2	Down	SLC28A3	Up
		GPAT3	Down	SLC2A10	Up
		GRIK2	Down	SLC2A5	Up
		GRPR	Down	SLC37A2	Up
		GTPBP6-2	Down	SLC4A3	Up
		HHIP	Down	SLC66A3	Up
		HSP90AA1	Down	SLC9A9	Up
		HSPA1A	Down	SLFN5	Up
		HSPA4L	Down	SMIM14	Up
		HSPD1	Down	SMIM29	Up
		HSPE1	Down	SMPDL3B	Up
		IGFBP1	Down	SMPX	Up
		IL24	Down	SNORC	Up
		IMP4	Down	SP100	Up
		IPO4	Down	SP110	Up
		ITGB1BP2	Down	SPATA25	Up
		KIF20A	Down	SPEF2	Up
		KLF17	Down	SPINT1	Up
		KNSTRN	Down	SPRED3	Up
		LIPE	Down	SPRY2	Up
		LIPH	Down	SPRY4	Up
		LY6K	Down	SPSB3	Up
		LYAR	Down	SQSTM1	Up
		MAL	Down	SRCIN1	Up
		MBNL3	Down	SSPN	Up
		METTL1	Down	ST6GAL1	Up
		MFSD2A	Down	ST6GALNAC2	Up
		MMP13	Down	STAC3	Up
		MPP1	Down	STAT2	Up
		MRPS12	Down	STAT5A	Up
		MRTO4	Down	STX1A	Up
		NCAPH	Down	STX1B	Up
		NES	Down	SULT1C2	Up
		NIM1K	Down	SUN3	Up
		NME1	Down	SYNDIG1L	Up
		NOL6	Down	SYNGAP1	Up
		NOP16	Down	SYNGR3	Up
		NOX5	Down	SYT1	Up
		NUDT15	Down	SYT14	Up
		OIP5	Down	TAS2R19	Up
		OLFML2B	Down	TAS2R20	Up
		PAQR9	Down	TAS2R31	Up
		PBK	Down	TAS2R4	Up
		PCOTH	Down	TAS2R5	Up
		PEG10	Down	TBC1D32	Up
		PLCL2	Down	TBC1D3L	Up
		PLK1	Down	TBX3	Up
		POLR1E	Down	TCEANC	Up
		POLR3G	Down	TCP11L2	Up
		POLR3K	Down	TFAP2E	Up
		PRSS35	Down	TFF3	Up
		PSRC1	Down	TG	Up
		PWP2	Down	TGFBR3L	Up
		PXDNL	Down	THBS3	Up
		RAD21L1	Down	TIAF1	Up
		RASL11A	Down	TK2	Up
		RRP12	Down	TLE6	Up
		S1PR1	Down	TM4SF19	Up
		SCFD2	Down	TM7SF2	Up
		SEMA3E	Down	TMC6	Up
		SGK2	Down	TMC8	Up
		SHCBP1	Down	TMEM121B	Up
		SHOC1	Down	TMEM132B	Up
		SLC4A8	Down	TMEM140	Up
		SLC7A2	Down	TMEM150A	Up
		SMTN	Down	TMEM178A	Up
		SNRPA1	Down	TMEM198	Up
		SOAT2	Down	TMEM229B	Up
		SPAG5	Down	TMEM232	Up
		SPTB	Down	TMEM238	Up
		ST8SIA4	Down	TMEM255B	Up
		STON2	Down	TMEM71	Up
		SYTL2	Down	TMEM86A	Up
		TBC1D30	Down	TMEM88	Up
		TEX15	Down	TMOD2	Up
		TIMM10	Down	TNFAIP3	Up
		TMPRSS15	Down	TNFRSF14	Up
		TOMM40	Down	TNFRSF25	Up
		TRHDE	Down	TNFSF4	Up
		UNC5C	Down	TP53INP1	Up
		UQCC3	Down	TPCN1	Up
		WDR4	Down	TPP1	Up
		WDR77	Down	TPPP	Up
		WNT10B	Down	TPSB2	Up
		WT1	Down	TRAF5	Up
		ZNF385D	Down	TRAM1L1	Up
		ZNF488	Down	TRANK1	Up
				TRAPPC6A	Up
				TRAPPC9	Up
				TRIM14	Up
				TRIM22	Up
				TRIM25	Up
				TRIM54	Up
				TRIM69	Up
				TRIML2	Up
				TRPV1	Up
				TSLP	Up
				TSNARE1	Up
				TSPAN10	Up
				TSSK3	Up
				TTC21A	Up
				TTC28	Up
				TTC34	Up
				TTC9	Up
				TTLL1	Up
				TTLL3	Up
				TTLL6	Up
				TUBA1A	Up
				TXK	Up
				UBA7	Up
				UBALD2	Up
				UBAP1L	Up
				UBE2L6	Up
				UGT1A1	Up
				ULBP1	Up
				UNC13D	Up
				UNC5A	Up
				UPK3BL2	Up
				UPP1	Up
				USP18	Up
				VASH1	Up
				VAT1	Up
				VGF	Up
				VMAC	Up
				WARS1	Up
				WDFY4	Up
				WDR31	Up
				WDR45	Up
				WDR81	Up
				WDR97	Up
				WFDC3	Up
				WNK4	Up
				XAF1	Up
				XDH	Up
				XKR9	Up
				YPEL1	Up
				YPEL2	Up
				YPEL3	Up
				ZBED6	Up
				ZDBF2	Up
				ZDHHC11	Up
				ZFHX2	Up
				ZFYVE28	Up
				ZGLP1	Up
				ZMAT1	Up
				ZMYND15	Up
				ZNF175	Up
				ZNF285	Up
				ZNF425	Up
				ZNF449	Up
				ZNF554	Up
				ZNF572	Up
				ZNF596	Up
				ZNF763	Up
				ZNF814	Up
				ZNF846	Up
				ZNF862	Up
				ABCA12	Down
				ABI3BP	Down
				ACMSD	Down
				ACTA2	Down
				ACTG2	Down
				ADAMTS15	Down
				ADAMTS2	Down
				ADGRF2	Down
				ADORA2A	Down
				ADRA1B	Down
				AFP	Down
				AGFG2	Down
				AGR2	Down
				AIF1L	Down
				AKR1B10	Down
				AKR1C1	Down
				ALDH1A1	Down
				ALG14	Down
				ALYREF	Down
				ANKS1B	Down
				ANLN	Down
				AOAH	Down
				AP1M2	Down
				APLN	Down
				AQP3	Down
				AREG	Down
				ARHGAP28	Down
				ARL14EPL	Down
				ARTN	Down
				AURKA	Down
				B3GNT6	Down
				B9D2	Down
				BCCIP	Down
				BCL2L15	Down
				BCL3	Down
				BCO1	Down
				BDKRB1	Down
				BIRC5	Down
				BOLA3	Down
				BOP1	Down
				C11orf86	Down
				C1QTNF2	Down
				C6orf58	Down
				CA2	Down
				CA9	Down
				CARD6	Down
				CASTOR2	Down
				CAVIN2	Down
				CCDC85C	Down
				CCDC86	Down
				CCNA2	Down
				CCNB1	Down
				CCNF	Down
				CCR6	Down
				CD14	Down
				CDC20	Down
				CDCA2	Down
				CDCA3	Down
				CDCA8	Down
				CDK15	Down
				CDKN2C	Down
				CDKN3	Down
				CEMIP	Down
				CENPA	Down
				CENPE	Down
				CFAP52	Down
				CGN	Down
				CHI3L2	Down
				CHORDC1	Down
				CHST4	Down
				CHST9	Down
				CISH	Down
				CITED1	Down
				CNKSR3	Down
				CNN1	Down
				COL14A1	Down
				CORO1A	Down
				CRABP2	Down
				CRISPLD2	Down
				CRYBG1	Down
				CSF1	Down
				CSPG4	Down
				CX3CL1	Down
				CXCR4	Down
				CYP1B1	Down
				DACT3	Down
				DCHS1	Down
				DEPDC1B	Down
				DHRS9	Down
				DHX37	Down
				DLGAP1	Down
				DLGAP5	Down
				E2F8	Down
				EARS2	Down
				EDN2	Down
				EFHB	Down
				EGLN3	Down
				EGR1	Down
				ELAPOR1	Down
				ELF3	Down
				ENPP2	Down
				EREG	Down
				ESPN	Down
				EYA4	Down
				F2RL2	Down
				FAM216A	Down
				FAM222A	Down
				FAM83D	Down
				FCAMR	Down
				FGF1	Down
				FGFR2	Down
				FGFR4	Down
				FILIP1L	Down
				FKBP14	Down
				FKBP4	Down
				FLG	Down
				FOS	Down
				FRMD4B	Down
				FUT7	Down
				GAL3ST1	Down
				GASK1B	Down
				GBP2	Down
				GCNT1	Down
				GCNT2	Down
				GJA1	Down
				GLDC	Down
				GLI1	Down
				GNGT2	Down
				GOLGA8G	Down
				GPAT3	Down
				GPR162	Down
				GPR85	Down
				GRAMD1B	Down
				GRIK2	Down
				GSTA2	Down
				GTSE1	Down
				GUCY1B1	Down
				HGD	Down
				HHIP	Down
				HPD	Down
				HSP90AA1	Down
				HSPA1A	Down
				HSPA4L	Down
				HSPD1	Down
				HSPE1	Down
				ID1	Down
				IGFBP1	Down
				IGSF10	Down
				IL24	Down
				IL6R	Down
				IMPA2	Down
				IPO4	Down
				ISM1	Down
				ITIH2	Down
				JPT1	Down
				KIF20A	Down
				KIF4A	Down
				KIF4B	Down
				KLF17	Down
				KLHL13	Down
				KLHL14	Down
				KLRC3	Down
				KNSTRN	Down
				KPNA2	Down
				KRT222	Down
				KRT5	Down
				LAD1	Down
				LAMA4	Down
				LANCL2	Down
				LETM2	Down
				LIPE	Down
				LIPH	Down
				LMNB2	Down
				LNP1	Down
				LRRC17	Down
				LRRN4	Down
				LY6K	Down
				LYAR	Down
				MAL	Down
				MALRD1	Down
				MAP1LC3C	Down
				MAP2K6	Down
				MAP7D2	Down
				MBL2	Down
				MBNL3	Down
				METTL1	Down
				METTL7A	Down
				MFSD2A	Down
				MMP13	Down
				MPP1	Down
				MPP7	Down
				MRTO4	Down
				MYBL2	Down
				MYCBP	Down
				MYH13	Down
				NCAPD2	Down
				NCAPH	Down
				NCKAP5	Down
				NES	Down
				NFKBIB	Down
				NIM1K	Down
				NKX2-5	Down
				NLGN1	Down
				NME1	Down
				NOL6	Down
				NOX5	Down
				NRGN	Down
				NTRK3	Down
				NUDT10	Down
				NUDT15	Down
				OIP5	Down
				OLFML2B	Down
				PAQR9	Down
				PAX5	Down
				PBK	Down
				PCDH10	Down
				PCDH18	Down
				PCDH7	Down
				PCOTH	Down
				PCSK5	Down
				PCSK9	Down
				PDGFRB	Down
				PDLIM4	Down
				PDZK1	Down
				PEG10	Down
				PEX5L	Down
				PIGR	Down
				PIK3R3	Down
				PIMREG	Down
				PKDCC	Down
				PLCXD1-2	Down
				PLEK	Down
				PLEKHS1	Down
				PLK1	Down
				PLPPR5	Down
				POLR3G	Down
				PRMT1	Down
				PRSS35	Down
				PSRC1	Down
				PTGER2	Down
				PTPN22	Down
				PTTG1	Down
				PWP2	Down
				PXDNL	Down
				RAB7B	Down
				RANBP1	Down
				RASAL1	Down
				RASL11A	Down
				RBM47	Down
				RHPN2	Down
				RPS10	Down
				RTL3	Down
				RTN4RL1	Down
				RUNX1T1	Down
				RUNX3	Down
				RUVBL2	Down
				S1PR1	Down
				S1PR5	Down
				SALL2	Down
				SAPCD2	Down
				SARS2	Down
				SCFD2	Down
				SECTM1	Down
				SEMA3E	Down
				SEMA6A	Down
				SEMA6D	Down
				SERINC4	Down
				SERPINA5	Down
				SFRP4	Down
				SGK2	Down
				SHOC1	Down
				SLC17A3	Down
				SLC25A10	Down
				SLC26A1	Down
				SLC26A7	Down
				SLC26A9	Down
				SLC2A4	Down
				SLC38A11	Down
				SLC39A8	Down
				SLC3A1	Down
				SLC4A8	Down
				SLC7A2	Down
				SLITRK5	Down
				SMAD9	Down
				SMN1	Down
				SMTN	Down
				SMTNL2	Down
				SNAI1	Down
				SNRPA1	Down
				SOAT2	Down
				SORBS1	Down
				SPAG5	Down
				SPATA21	Down
				SPRY1	Down
				SPTB	Down
				SRRT	Down
				ST14	Down
				ST8SIA4	Down
				STON2	Down
				STXBP6	Down
				SULT1A4	Down
				SYT16	Down
				SYTL2	Down
				SYTL5	Down
				TAGLN3	Down
				TEX15	Down
				TGFB3	Down
				TIAM2	Down
				TLR1	Down
				TLR6	Down
				TM4SF1	Down
				TM4SF4	Down
				TMEM37	Down
				TMEM63C	Down
				TMPRSS15	Down
				TNFAIP6	Down
				TNFRSF19	Down
				TNIP3	Down
				TOMM40	Down
				TPX2	Down
				TRIM16L	Down
				TRIM9	Down
				TUBB4A	Down
				TYMS	Down
				UBE2S	Down
				UGT2B4	Down
				UNC5C	Down
				UNC80	Down
				USP2	Down
				UTS2	Down
				VAMP7	Down
				VAV3	Down
				VSIR	Down
				VXN	Down
				WDR4	Down
				WDR77	Down
				WNT10B	Down
				WT1	Down
				ZNF385D	Down
				ZP1	Down
				ZSCAN5A	Down
